# Supplementary material for: Continuous cropping of Patchouli alters soil physiochemical properties and rhizosphere microecology revealed by metagenomic sequencing
Source: Front Microbiol. 2025 Jan 13;15:1482904. doi: 10.3389/fmicb.2024.1482904 (PMC11769982; doi:10.3389/fmicb.2024.1482904)
Supplement: Supplementary file 1 [file Table_1.xlsx]

## Sheet: Supplementary Table S1
Table S1. The display of each category's functional gene database ID, function, category, and description.
COGID	Function	Description	Category
COG0457	C	positive regulation of proteasomal protein catabolic process	METABOLISM
COG0577	V	FtsX-like permease family	CELLULAR PROCESSES AND SIGNALING
COG0515	L	Protein kinase domain	INFORMATION STORAGE AND PROCESSING
COG1629	P	Carboxypeptidase regulatory-like domain	METABOLISM
COG4771	P	Carboxypeptidase regulatory-like domain	METABOLISM
COG0745	T	PhoQ Sensor	CELLULAR PROCESSES AND SIGNALING
COG0823	U	WD40-like Beta Propeller Repeat	CELLULAR PROCESSES AND SIGNALING
COG1595	S	DNA-templated transcription, initiation	POORLY CHARACTERIZED
COG0642	T	PhoQ Sensor	CELLULAR PROCESSES AND SIGNALING
COG0438	M	GDP-Man:Man2GlcNAc2-PP-dolichol alpha-1,6-mannosyltransferase activity	CELLULAR PROCESSES AND SIGNALING
COG0477	F	Sugar (and other) transporter	METABOLISM
COG1028	Q	KR domain	METABOLISM
COG2010	C	Iron permease FTR1	METABOLISM
COG0500	M	DNA (cytosine-5-)-methyltransferase activity	CELLULAR PROCESSES AND SIGNALING
COG2205	T	PhoQ Sensor	CELLULAR PROCESSES AND SIGNALING
COG2203	T	PhoQ Sensor	CELLULAR PROCESSES AND SIGNALING
COG2204	T	Sigma-54 interaction domain	CELLULAR PROCESSES AND SIGNALING
COG2226	Q	DNA (cytosine-5-)-methyltransferase activity	METABOLISM
COG2304	S	Domain of unknown function (DUF2828)	POORLY CHARACTERIZED
COG2814	P	Major facilitator Superfamily	METABOLISM
COG2197	K	HNH endonuclease	INFORMATION STORAGE AND PROCESSING
COG5002	T	histidine kinase HAMP region domain protein	CELLULAR PROCESSES AND SIGNALING
COG0784	T	PhoQ Sensor	CELLULAR PROCESSES AND SIGNALING
COG2133	G	pyrroloquinoline quinone binding	METABOLISM
COG3391	S	amine dehydrogenase activity	POORLY CHARACTERIZED
COG1960	I	Belongs to the acyl-CoA oxidase family	METABOLISM
COG0346	E	PFAM Glyoxalase bleomycin resistance protein dioxygenase	METABOLISM
COG0491	S	Persulfide dioxygenase ETHE1 homolog	POORLY CHARACTERIZED
COG4191	T	Cache domain	CELLULAR PROCESSES AND SIGNALING
COG0673	S	oxidoreductase	POORLY CHARACTERIZED
COG1520	S	calcium- and calmodulin-responsive adenylate cyclase activity	POORLY CHARACTERIZED
COG0845	M	Belongs to the membrane fusion protein (MFP) (TC 8.A.1) family	CELLULAR PROCESSES AND SIGNALING
COG2114	T	Pfam Adenylate and Guanylate cyclase catalytic domain	CELLULAR PROCESSES AND SIGNALING
COG0715	P	NMT1-like family	METABOLISM
COG0683	E	Receptor family ligand binding region	METABOLISM
COG0451	V	cinnamyl-alcohol dehydrogenase	CELLULAR PROCESSES AND SIGNALING
COG1131	V	ATPase activity, coupled to transmembrane movement of substances	CELLULAR PROCESSES AND SIGNALING
COG2801	O	K02A2.6-like	CELLULAR PROCESSES AND SIGNALING
COG0841	U	TIGRFAM transporter, hydrophobe amphiphile efflux-1 (HAE1) family	CELLULAR PROCESSES AND SIGNALING
COG0454	K	Acetyltransferase	INFORMATION STORAGE AND PROCESSING
COG1404	O	Belongs to the peptidase S8 family	CELLULAR PROCESSES AND SIGNALING
COG0583	K	Transcriptional regulator	INFORMATION STORAGE AND PROCESSING
COG1012	C	methylmalonate-semialdehyde dehydrogenase	METABOLISM
COG2199	T	Diguanylate cyclase	CELLULAR PROCESSES AND SIGNALING
COG1506	E	Prolyl oligopeptidase family	METABOLISM
COG1680	V	beta-lactamase	CELLULAR PROCESSES AND SIGNALING
COG1529	C	Aldehyde oxidase and xanthine dehydrogenase, a b hammerhead domain	METABOLISM
COG2159	S	Amidohydrolase	POORLY CHARACTERIZED
COG0456	K	Acetyltransferase	INFORMATION STORAGE AND PROCESSING
COG2202	T	Cache domain	CELLULAR PROCESSES AND SIGNALING
